# Supplementary material for: The repeatability of computed tomography lung volume measurements: Comparisons in healthy subjects, patients with obstructive lung disease, and patients with restrictive lung disease
Source: PLoS One. 2017 Aug 10;12(8):e0182849. doi: 10.1371/journal.pone.0182849 (PMC5552110; doi:10.1371/journal.pone.0182849)
Supplement: S1 File — (XLSX) [file pone.0182849.s001.xlsx]

## Sheet: Group1_200
No.	Volume 1	Volume 2
1	4226	4497
2	5731	5665
3	3912	4505
4	4811	6472
5	5128	4710
6	3669	3116
7	4807	3692
8	7031	6683
9	4136	4442
10	5059	5119
11	4893	4516
12	5292	5492
13	3946	3287
14	6183	5623
15	2901	5300
16	4632	5005
17	3655	3601
18	3551	3851
19	3902	4302
20	5089	4932
21	3109	2905
22	5518	5360
23	4792	4628
24	3616	3624
25	4173	3832
26	6167	5437
27	2896	3349
28	5692	5848
29	4492	3393
30	4297	4530
31	3105	4074
32	5769	5333
33	4846	4768
34	4471	2944
35	5073	5582
36	5508	5204
37	7646	6979
38	5089	5001
39	5479	5724
40	4989	6284
41	6384	5625
42	4209	4321
43	4933	4932
44	2850	5348
45	4384	4357
46	5670	3822
47	4083	3991
48	4212	5506
49	6180	6359
50	4039	4565
51	5769	5562
52	3772	4061
53	3331	3741
54	4076	3836
55	4133	4686
56	5028	5360
57	5706	5810
58	3722	3438
59	4593	6096
60	3814	3073
61	5523	6372
62	2997	3133
63	6336	5688
64	4956	4745
65	4287	4314
66	3548	3764
67	3934	4527
68	5047	4970
69	4455	4581
70	3159	3697
71	4880	4874
72	4835	4223
73	6466	5623
74	5051	5049
75	2614	2758
76	3656	4056
77	5383	4901
78	4057	3257
79	5540	4814
80	5881	5827
81	4509	4311
82	4205	4542
83	5315	5312
84	3570	3893
85	4545	4374
86	3664	2840
87	5402	4859
88	2843	2482
89	6189	6381
90	4248	4863
91	4830	5278
92	4548	5157
93	5014	4395
94	2487	3584
95	3480	4013
96	5346	5378
97	4055	4572
98	6224	5387
99	2561	2669
100	4405	4962
101	2269	2099
102	7306	6016
103	3595	2738
104	5288	5261
105	4037	3549
106	5463	5757
107	6292	6239
108	4629	4261
109	4642	4697
110	4293	5832
111	3480	3608
112	5634	5512
113	5704	5344
114	5551	5817
115	4010	4191
116	3318	3474
117	4657	4504
118	5384	5162
119	2774	3234
120	3558	3173
121	3007	3223
122	4931	4837
123	6286	6251
124	3211	3189
125	2994	2999
126	6282	5770
127	4060	3841
128	4500	4562
129	3703	3527
130	3976	4311
131	4210	4248
132	6171	6591
133	3658	4989
134	6047	5834
135	2431	2769
136	5005	5157
137	5476	5402
138	3275	4878
139	3793	3614
140	4066	3760
141	5789	5964
142	6208	4966
143	4065	3541
144	4797	5290
145	3595	4056
146	4852	4836
147	5227	5011
148	3331	4466
149	3926	3767
150	3643	2701
151	3678	4391
152	3577	3199
153	4042	3858
154	4851	4860
155	5373	4331
156	4642	4702
157	4197	4594
158	4833	4619
159	5250	5037
160	5500	5617
161	3630	3713
162	3902	4124
163	3589	3373
164	4830	4736
165	5671	5831
166	4081	4204
167	6308	5943
168	5456	4722
169	3440	3995
170	4088	3917
171	6030	5442
172	3854	4390
173	3229	3632
174	4467	4442
175	3075	2105
176	5747	6541
177	4076	3625
178	3941	4521
179	3327	2819
180	4056	4095
181	4063	3829
182	4779	4564
183	3049	3233
184	4670	4788
185	3541	4212
186	3064	4578
187	5848	3761
188	3410	4175
189	5427	5520
190	4651	4473
191	5428	5165
192	5311	5210
193	3908	4012
194	4522	5159
195	4611	4072
196	1280	1309
197	5742	5695
198	4521	4282
199	4641	4085
200	5346	5138

## Sheet: Group2_100
No.	Volume 1	Volume 2
1	7372	7430
2	4580	4860
3	4389	3806
4	4785	5537
5	5315	4011
6	4061	4511
7	5589	5798
8	4096	3827
9	3565	4048
10	5363	4616
11	6918	6580
12	6415	5294
13	4631	5013
14	4548	3832
15	4899	4762
16	3594	3671
17	4480	4572
18	5654	5637
19	4246	3979
20	4424	4941
21	4529	5002
22	2941	1712
23	6071	5268
24	4803	5222
25	5214	5083
26	3738	5643
27	5772	5327
28	2974	2831
29	4518	5077
30	4638	4297
31	4548	3832
32	6159	6852
33	6522	5794
34	4711	4464
35	4021	4114
36	5069	4390
37	5197	5186
38	2847	2823
39	2116	2002
40	4092	3726
41	4798	5320
42	4128	4374
43	4583	5023
44	5596	4705
45	3451	4422
46	3586	3481
47	2974	2944
48	5347	5202
49	4098	4012
50	4544	4519
51	4026	4472
52	5759	5511
53	3731	4222
54	3148	3161
55	5405	4870
56	5018	4114
57	5785	5594
58	3741	4026
59	3463	3930
60	3607	3718
61	6299	6586
62	3440	3489
63	6184	6110
64	3645	3125
65	5389	5758
66	4187	4137
67	3811	3679
68	5694	4908
69	6094	5837
70	4420	4089
71	4026	4472
72	5192	5267
73	4414	4767
74	5740	5917
75	7257	6802
76	2688	2461
77	6073	5424
78	4016	3611
79	5978	6073
80	1786	1935
81	6156	6222
82	5876	5396
83	5101	6187
84	4468	4768
85	5396	5566
86	5142	4754
87	4221	4241
88	2038	2772
89	4902	3972
90	4389	4235
91	4386	4507
92	4274	4484
93	3169	4681
94	5379	6217
95	3544	3984
96	5035	4997
97	4730	4914
98	7046	6765
99	2965	3747
100	5018	4114

## Sheet: Group3_100
No.	Volume 1	Volume 2
1	3997	3895
2	3765	3890
3	1921	2146
4	2742	2669
5	3052	4135
6	4084	4165
7	4125	4075
8	3298	3165
9	2354	2332
10	3622	3398
11	2905	2946
12	2147	2525
13	2727	2736
14	5248	5389
15	3071	3797
16	2514	2413
17	3421	3675
18	3644	3415
19	3645	3125
20	2137	2394
21	3392	4168
22	3671	3314
23	2773	3064
24	2386	2364
25	2407	2022
26	1993	2712
27	4352	4588
28	4286	4240
29	6073	5838
30	3846	2935
31	4475	2648
32	2503	1669
33	4264	4279
34	2746	2735
35	4696	4943
36	3057	3049
37	1844	1976
38	1280	1309
39	4286	4240
40	4232	4990
41	4809	4140
42	3317	2670
43	2681	2589
44	3532	3107
45	3737	3162
46	5342	5697
47	3557	3619
48	4733	4869
49	3308	3415
50	3660	3905
51	4733	5281
52	3396	3148
53	3533	3389
54	3932	3020
55	3532	3524
56	2572	2856
57	2669	2491
58	3699	3467
59	4282	4223
60	5022	5266
61	3460	3298
62	3770	3662
63	3280	3278
64	1178	1349
65	2715	2920
66	2959	2718
67	3400	3335
68	2109	1908
69	2097	1760
70	2413	2514
71	3680	3450
72	1978	1870
73	2257	2705
74	4780	4616
75	3350	3179
76	3765	3890
77	3351	3685
78	3434	3521
79	2496	2265
80	2004	2345
81	2115	1910
82	1262	1241
83	2981	3126
84	3940	3574
85	3837	3754
86	1512	2005
87	2182	2024
88	2910	2652
89	2624	1910
90	3004	2835
91	3717	4543
92	2727	2736
93	2642	3157
94	3862	2933
95	2208	2137
96	2819	2717
97	2809	2613
98	3338	3064
99	3173	3008
100	2309	2390
